# Supplementary material for: p62/SQSTM1 enhances breast cancer stem-like properties by stabilizing MYC mRNA
Source: Oncogene. 2016 Jun 27;36(3):304–17. doi: 10.1038/onc.2016.202 (PMC5269535; doi:10.1038/onc.2016.202)
Supplement: Supplementary Table 1 [file onc2016202x18.xls]

## Sheet: Sheet1
Gene	Formard (5'-3')	Reverse (5'-3')
p62	AGGCGCACTACCGCGAT	CGTCACTGGAAAAGGCAACC
Actin	TTGCCGACAGGATGCAGAAGGA	AGGTGGACAGCGAGGCCAGGAT
NANOG	CCAAATTCTCCTGCCAGTGAC	CACACGTCTTCAGGTTGCAT
SOX2	TCAGGAGTTGTCAAGGCAGAG	CGCCGCCGATGATTGTTATTA
POU5F1	GAGAACCGAGTGAGAGGCAACC	CATAGTCGCTGCTTGATCGCTTG
KLF4	ACCTGGCGAGTCTGACA	GTCGCTTCATGTGGGAGA
MYC#1	GCCACGTCTCCACACATCAG	TGGTGCATTTTCGGTTGTTG
MYC#2	TCAAGAGGCGAACACACAAC	GGCCTTTTCATTGTTTTCCA
MYC#3	CGTCTCCACACATCAGCACAA	CACTGTCCAACTTGACCCTCTTG
DNMT1	AGCCAGGTAGCCCTCCTC	GACAGCTTAACAGAAAAGGAATG
LIN28A	CGGGCATCTGTAAGTGGTTC	CAGACCCTTGGCTGACTTCT
shMYC(CDS)	CCGGCCCAAGGTAGTTATCCTTAAACTCGAGTTTAAGGATAACTACCTTGGGTTTTTG	AATTCAAAAACCCAAGGTAGTTATCCTTAAACTCGAGTTTAAGGATAACTACCTTGGG
